# Supplementary material for: Curcumin-Loaded Microemulsion Gel: An Optimized and Rheologically Acceptable Formulation with Conducive Dermatokinetics for Topical Breast Cancer Therapy
Source: Pharmaceutics. 2026 Jul 21;18(7):897. doi: 10.3390/pharmaceutics18070897 (PMC13416279; doi:10.3390/pharmaceutics18070897)
Supplement: Supplementary file 1 [file pharmaceutics-18-00897-s001.zip]

Archive with 1 entries (1 files):
- pharmaceutics-4385046-supplementary.pdf
